# Supplementary material for: Simultaneous Dispersive Liquid–Liquid Microextraction and Determination of Different Polycyclic Aromatic Hydrocarbons in Surface Water
Source: Molecules. 2022 Dec 5;27(23):8586. doi: 10.3390/molecules27238586 (PMC9736002; doi:10.3390/molecules27238586)
Supplement: Supplementary file 1 [file molecules-27-08586-s001.zip]

Archive with 1 entries (1 files):
- molecules-2038697-supplementary.pdf
